# Supplementary material for: The Hidden Players of the Fecal Metabolome: Metabolic Dysregulation Beyond SCFAs Under a High-Fat Diet
Source: Metabolites. 2025 Oct 7;15(10):660. doi: 10.3390/metabo15100660 (PMC12566175; doi:10.3390/metabo15100660)
Supplement: Supplementary file 1 [file metabolites-15-00660-s001.zip]

Archive with 1 entries (1 files):
- metabolites-3887746-supplementary.xlsx
