# Supplementary material for: The Hidden Players of the Fecal Metabolome: Metabolic Dysregulation Beyond SCFAs Under a High-Fat Diet
Source: Metabolites. 2025 Oct 7;15(10):660. doi: 10.3390/metabo15100660 (PMC12566175; doi:10.3390/metabo15100660)
Supplement: Supplementary file 1 [file metabolites-15-00660-s001.zip › metabolites-3887746-supplementary.xlsx]

## Sheet: Faecal metabolome
Animal	Groups	Glycocholate	Cholate	2-hydroxyvalerate	2-oxoisocaproate	3-methyl-2-oxovalerate	Ethanol	3-aminoisobutyrate	Fucose	Lactate	Acetoacetate	2-oxoglutarate	3-Phenylpropionate	Methionine	Malonate	Methanol	Tyrosine	3-hydroxyphenylacetate	Phenylalanine
125	M_CTL	0.00183529	0.000975933	0.00300755	0.00379755	0.00397839	0.0050108	0.00273578	0.00796341	0.0165744	0.00196155	0.00556563	0.00349054	0.00380539	0.001021	0.00127565	0.0018026	0.00178015	0.00187121
126	M_CTL	0.00158326	0.000915898	0.00279757	0.00315099	0.00340442	0.00459353	0.00247971	0.006654	0.027982	0.00164672	0.00381755	0.00402241	0.00468989	0.000989474	0.00134421	0.00307433	0.00166557	0.0022372
127	M_CTL	0.00135788	0.000627896	0.0022071	0.00221509	0.00245869	0.00487258	0.00241849	0.00637542	0.0171112	0.00178866	0.00435269	0.00569732	0.00431759	0.00102602	0.00148488	0.00297149	0.00247362	0.00149305
128	M_CTL	0.00195345	0.000996058	0.00289305	0.0033165	0.00373257	0.00541671	0.00285662	0.00770428	0.0193106	0.00160581	0.00419746	0.00420372	0.0043925	0.00091856	0.00158681	0.00202295	0.00204056	0.0019967
129	M_CTL	0.00196051	0.0010465	0.00313042	0.0036042	0.00343278	0.00372593	0.00207144	0.00579798	0.0164033	0.00166532	0.0053031	0.00292806	0.00365275	0.0010979	0.00116299	0.0019533	0.00165696	0.00189589
131	M_CTL	0.00233194	0.00120064	0.00315117	0.00358264	0.00349747	0.00593996	0.00245794	0.0081246	0.0156371	0.00160885	0.00337225	0.00380287	0.00423498	0.0010575	0.00145652	0.00247819	0.00184785	0.00210903
132	M_CTL	0.00192985	0.00089305	0.00266843	0.00321064	0.00332729	0.00532532	0.00258104	0.00725783	0.0259606	0.00157141	0.00400233	0.00460563	0.0047876	0.00117434	0.00160169	0.00300117	0.00208545	0.00214742
133	M_HFD	0.00175313	0.000826288	0.00297342	0.00327412	0.00321065	0.00411286	0.00192532	0.00770133	0.0106095	0.00227441	0.00481754	0.00527438	0.00503972	0.00219209	0.00171065	0.00133379	0.0013266	0.00197817
134	M_HFD	0.00293004	0.00122082	0.00361303	0.0046094	0.00366997	0.00436699	0.00219178	0.00764993	0.0114115	0.0020071	0.0036743	0.00408478	0.00525258	0.00170471	0.0016593	0.00197894	0.00139328	0.00272867
135	M_HFD	0.00208793	0.00102743	0.00285731	0.00320114	0.0031576	0.00419934	0.00213799	0.00908295	0.0161325	0.00198113	0.00361875	0.00525492	0.00472744	0.00135556	0.00198233	0.00128064	0.00127666	0.00165863
136	M_HFD	0.00228275	0.0012714	0.00273845	0.00349183	0.00358025	0.0045719	0.00228491	0.0094611	0.0112976	0.00219721	0.00396323	0.00532534	0.0051922	0.00257676	0.00181604	0.00122463	0.00114285	0.00195657
137	M_HFD	0.00223936	0.00104302	0.00295131	0.00352075	0.00311905	0.00373226	0.00196432	0.0080471	0.00910364	0.00184281	0.00371401	0.00459277	0.00394184	0.00142005	0.00161243	0.00171946	0.00184354	0.00245676
138	M_HFD	0.00201761	0.0010249	0.00299998	0.00439021	0.00383428	0.00402565	0.00201051	0.00943597	0.00965652	0.00219693	0.00445824	0.00565138	0.00538835	0.00154351	0.00189359	0.00169155	0.00126832	0.00224629
139	M_HFD	0.00191616	0.000871058	0.00412925	0.00535288	0.00248377	0.00313668	0.00183623	0.00667	0.00913895	0.00235789	0.00234408	0.00280917	0.00417074	0.00184611	0.00116772	0.00322956	0.0010289	0.00430692
140	M_HFD	0.00334423	0.000919588	0.00412338	0.00627029	0.00339245	0.00467682	0.00231955	0.00792045	0.0123113	0.00241617	0.00369533	0.00412092	0.00476494	0.00174138	0.00135504	0.00290453	0.00143402	0.00400778
141	M_HFD	0.00217134	0.00106532	0.00309313	0.0044708	0.00342227	0.00428982	0.00216701	0.00880513	0.0121271	0.00216074	0.00392985	0.00446266	0.00467759	0.00209226	0.00161495	0.00136011	0.00110529	0.00215448
142	M_HFD	0.00344054	0.00109151	0.00345396	0.00598285	0.00400829	0.00446167	0.00211255	0.00819591	0.013646	0.00226374	0.00373984	0.00430342	0.00501773	0.00144625	0.00143811	0.00243659	0.000940773	0.00310018
143	F_CTL	0.0022816	0.000973937	0.00261644	0.00377589	0.00414312	0.00476405	0.00229023	0.00673325	0.0171571	0.00176538	0.00455088	0.00497167	0.00412918	0.000872029	0.00144649	0.0028387	0.00215813	0.0019253
144	F_CTL	0.00213694	0.00114001	0.00228631	0.00323046	0.00350686	0.0057499	0.00268884	0.0069303	0.0199165	0.00150384	0.00348295	0.00470447	0.00520803	0.000864775	0.00162001	0.00378276	0.00192453	0.00168258
145	F_CTL	0.00202442	0.00115327	0.00265003	0.00359607	0.0033909	0.00470853	0.00234535	0.00758414	0.0244119	0.00176353	0.00395538	0.00430627	0.00528855	0.000997455	0.00148322	0.00403051	0.00158735	0.00200139
146	F_CTL	0.0021836	0.0010382	0.00258786	0.00343959	0.00452781	0.00626729	0.00298642	0.0100434	0.0187456	0.00163457	0.00520165	0.00394038	0.00375655	0.000782027	0.00156924	0.00196094	0.00144524	0.00139353
147	F_CTL	0.00188834	0.00117854	0.00268896	0.00420167	0.00436651	0.0051909	0.00244966	0.00702092	0.0138654	0.0021973	0.00503977	0.00361415	0.00468299	0.00109603	0.00117876	0.00265977	0.00149937	0.00211648
148	F_CTL	0.00196026	0.0010868	0.00278299	0.00408273	0.00436121	0.00711847	0.00302881	0.0101991	0.0206205	0.00168527	0.00445622	0.00513003	0.00481273	0.000924785	0.00153504	0.00266472	0.00208284	0.0024459
149	F_CTL	0.0026129	0.00134651	0.00335793	0.00385901	0.00424585	0.00493325	0.00237202	0.00785806	0.0119625	0.00177778	0.00628772	0.00334108	0.00391909	0.00101601	0.00118862	0.0018541	0.00132126	0.00167925
150	F_CTL	0.00201549	0.00106229	0.00263092	0.0036856	0.00362201	0.00529086	0.00275798	0.00784598	0.0238069	0.0015181	0.00407314	0.0046512	0.00532045	0.00100004	0.00156946	0.00410486	0.00181024	0.00294205
151	F_HFD	0.00269578	0.00165165	0.00411543	0.00539159	0.00382584	0.00434186	0.00225735	0.00750001	0.0109975	0.00231149	0.00379579	0.00342643	0.00487788	0.0012661	0.00124172	0.00210373	0.00123947	0.00307761
152	F_HFD	0.00255427	0.001716	0.0032173	0.00441891	0.00361269	0.00503769	0.00267556	0.00777527	0.0116584	0.00198878	0.00421887	0.00435449	0.00492717	0.00102186	0.00140477	0.0020595	0.00171273	0.00273315
153	F_HFD	0.0022598	0.00204101	0.00289156	0.00447122	0.00401343	0.00448482	0.00233383	0.00898568	0.0129301	0.00198104	0.00445742	0.00350317	0.00466577	0.00143197	0.0013212	0.00150476	0.00126885	0.0023726
154	F_HFD	0.00272194	0.00168423	0.00312342	0.0042726	0.00333752	0.00406619	0.00217837	0.00749302	0.0114461	0.00187331	0.00372987	0.00362979	0.00433951	0.0014419	0.00139175	0.00154682	0.0013132	0.00228903
155	F_HFD	0.00200752	0.00123358	0.00252603	0.00374663	0.00314464	0.00443542	0.0024974	0.00678776	0.0111521	0.00181559	0.00457826	0.00468663	0.0040895	0.00103945	0.00150939	0.00179733	0.00130822	0.00240315
156	F_HFD	0.00388558	0.00175915	0.0034661	0.00560276	0.00349898	0.00436186	0.00213635	0.00740157	0.0120191	0.00187903	0.00282503	0.00274126	0.0046561	0.00141025	0.00125152	0.0024419	0.000843052	0.00330126
157	F_HFD	0.00226325	0.00153791	0.00282554	0.00423437	0.00295108	0.00435924	0.00251337	0.00685499	0.0105957	0.00187391	0.00319723	0.00381641	0.00382096	0.00147141	0.00157203	0.00146734	0.00101298	0.00239477
158	F_HFD	0.00264192	0.00225548	0.00326514	0.00466571	0.00366686	0.00479369	0.00297729	0.00866588	0.0169422	0.00225317	0.00329851	0.00417905	0.00470709	0.00130854	0.00189703	0.0013017	0.000826117	0.00176736
160	F_HFD	0.00269437	0.00296265	0.00316088	0.00427542	0.00406369	0.00435226	0.0024463	0.00898535	0.0102744	0.00186476	0.00486463	0.00376953	0.00463516	0.00143297	0.00122641	0.00125914	0.0011001	0.00195039

## Sheet: Correlation matrix
Animal	Groups	F_Glycocholate	F_Cholate	F_2-hydroxyval.	F_2-oxoisocaproate	F_3-methyl-2-oxov.	F_Ethanol	F_3-aminoisobut.	F_Fucose	F_Lactate	F_Acetoacetate	F_2-oxoglutarate	F_3-Phenylprop.	F_Methionine	F_Malonate	F_Methanol	F_Tyrosine	F_3-hydpheacet.	F_Phenylalanine	M_Bacteroid&Prevot	M_Porphy&Tannerell	M_Lactobacillus	M_Lachnosp	M_Clostrid&Others	M_Anaeroplasma
127	M_CTL	0.00135788	0.000627896	0.0022071	0.00221509	0.00245869	0.00487258	0.00241849	0.00637542	0.0171112	0.00178866	0.00435269	0.00569732	0.00431759	0.00102602	0.00148488	0.00297149	0.00247362	0.00149305	0.851941	1.75197	0.750489	1.03	0.733951	0.871354
129	M_CTL	0.00196051	0.0010465	0.00313042	0.0036042	0.00343278	0.00372593	0.00207144	0.00579798	0.0164033	0.00166532	0.0053031	0.00292806	0.00365275	0.0010979	0.00116299	0.0019533	0.00165696	0.00189589	0.771395	1.21471	1.92214	1.27409	0.576658	0.933269
131	M_CTL	0.00233194	0.00120064	0.00315117	0.00358264	0.00349747	0.00593996	0.00245794	0.0081246	0.0156371	0.00160885	0.00337225	0.00380287	0.00423498	0.0010575	0.00145652	0.00247819	0.00184785	0.00210903	1.23847	0.67083	0.81422	1.08455	1.58475	1.08926
132	M_CTL	0.00192985	0.00089305	0.00266843	0.00321064	0.00332729	0.00532532	0.00258104	0.00725783	0.0259606	0.00157141	0.00400233	0.00460563	0.0047876	0.00117434	0.00160169	0.00300117	0.00208545	0.00214742	1.22865	0.700467	0.851392	0.72369	1.49091	1.12893
134	M_HFD	0.00293004	0.00122082	0.00361303	0.0046094	0.00366997	0.00436699	0.00219178	0.00764993	0.0114115	0.0020071	0.0036743	0.00408478	0.00525258	0.00170471	0.0016593	0.00197894	0.00139328	0.00272867	0.666015	8.61144	0.000780976	4.46294	2.012	1.42555
135	M_HFD	0.00208793	0.00102743	0.00285731	0.00320114	0.0031576	0.00419934	0.00213799	0.00908295	0.0161325	0.00198113	0.00361875	0.00525492	0.00472744	0.00135556	0.00198233	0.00128064	0.00127666	0.00165863	0.408091	4.97588	0.00938761	3.05994	5.43056	2.38257
136	M_HFD	0.00228275	0.0012714	0.00273845	0.00349183	0.00358025	0.0045719	0.00228491	0.0094611	0.0112976	0.00219721	0.00396323	0.00532534	0.0051922	0.00257676	0.00181604	0.00122463	0.00114285	0.00195657	0.863044	10.0322	0.00148784	5.63594	4.13834	2.97323
139	M_HFD	0.00191616	0.000871058	0.00412925	0.00535288	0.00248377	0.00313668	0.00183623	0.00667	0.00913895	0.00235789	0.00234408	0.00280917	0.00417074	0.00184611	0.00116772	0.00322956	0.0010289	0.00430692	0.90997	12.4954	0.00215786	4.10266	8.54765	4.75907
144	F_CTL	0.00213694	0.00114001	0.00228631	0.00323046	0.00350686	0.0057499	0.00268884	0.0069303	0.0199165	0.00150384	0.00348295	0.00470447	0.00520803	0.000864775	0.00162001	0.00378276	0.00192453	0.00168258	0.671901	0.447233	1.20759	0.93749	1.16992	1.30143
145	F_CTL	0.00202442	0.00115327	0.00265003	0.00359607	0.0033909	0.00470853	0.00234535	0.00758414	0.0244119	0.00176353	0.00395538	0.00430627	0.00528855	0.000997455	0.00148322	0.00403051	0.00158735	0.00200139	0.349439	0.283949	0.58706	1.16118	1.34678	2.06302
147	F_CTL	0.00188834	0.00117854	0.00268896	0.00420167	0.00436651	0.0051909	0.00244966	0.00702092	0.0138654	0.0021973	0.00503977	0.00361415	0.00468299	0.00109603	0.00117876	0.00265977	0.00149937	0.00211648	1.28322	0.668256	0.567094	0.236316	1.57637	1.23185
148	F_CTL	0.00196026	0.0010868	0.00278299	0.00408273	0.00436121	0.00711847	0.00302881	0.0101991	0.0206205	0.00168527	0.00445622	0.00513003	0.00481273	0.000924785	0.00153504	0.00266472	0.00208284	0.0024459	0.924407	2.98427	4.17416	0.580124	2.38909	2.14261
152	F_HFD	0.00255427	0.001716	0.0032173	0.00441891	0.00361269	0.00503769	0.00267556	0.00777527	0.0116584	0.00198878	0.00421887	0.00435449	0.00492717	0.00102186	0.00140477	0.0020595	0.00171273	0.00273315	0.474735	30.6443	0.000239462	3.21006	1.06397	1.71307
153	F_HFD	0.0022598	0.00204101	0.00289156	0.00447122	0.00401343	0.00448482	0.00233383	0.00898568	0.0129301	0.00198104	0.00445742	0.00350317	0.00466577	0.00143197	0.0013212	0.00150476	0.00126885	0.0023726	0.546838	23.2658	0.000295763	4.05221	2.3049	2.77828
157	F_HFD	0.00226325	0.00153791	0.00282554	0.00423437	0.00295108	0.00435924	0.00251337	0.00685499	0.0105957	0.00187391	0.00319723	0.00381641	0.00382096	0.00147141	0.00157203	0.00146734	0.00101298	0.00239477	0.835108	6.39107	0.00158898	6.356	1.67	6.53093
158	F_HFD	0.00264192	0.00225548	0.00326514	0.00466571	0.00366686	0.00479369	0.00297729	0.00866588	0.0169422	0.00225317	0.00329851	0.00417905	0.00470709	0.00130854	0.00189703	0.0013017	0.000826117	0.00176736	0.664546	10.9607	0.000895046	1.57279	1.6415	2.58337
